# Supplementary material for: TERT Promoter Mutation Analysis of Whole-Organ Mapping Bladder Cancers
Source: Genes (Basel). 2021 Feb 5;12(2):230. doi: 10.3390/genes12020230 (PMC7915609; doi:10.3390/genes12020230)
Supplement: Supplementary file 1 [file genes-12-00230-s001.zip]

Archive with 2 entries (2 files):
- Supplementary Figure 1.pptx
- genes-1079471.7z - supplementary table 1.7z
